# Supplementary material for: Systematic Investigation of the Diagnostic and Prognostic Impact of LINC01087 in Human Cancers
Source: Cancers (Basel). 2022 Dec 3;14(23):5980. doi: 10.3390/cancers14235980 (PMC9738797; doi:10.3390/cancers14235980)
Supplement: Supplementary file 1 [file cancers-14-05980-s001.zip]

Archive with 1 entries (1 files):
- cancers-1964643-supplementary.pdf
